# Supplementary material for: The role of rarity as a surrogate of marine fish species representation
Source: PeerJ. 2020 Feb 10;8:e8373. doi: 10.7717/peerj.8373 (PMC7017789; doi:10.7717/peerj.8373)
Supplement: Supplemental Information 1 — Each data set represents the matrix of presence and absence of fish species at a global scale. The species richness, complementarity values (as expressed by Zonation) and rarity values are also included. [file peerj-08-8373-s001.zip]

Archive with 2 entries (2 files):
- chondrichthyes.csv
- osteichthyes.csv
